# Supplementary material for: Effects of Compression Garments on Muscle Strength and Power Recovery Post-Exercise: A Systematic Review and Meta-Analysis
Source: Life (Basel). 2025 Mar 11;15(3):438. doi: 10.3390/life15030438 (PMC11944185; doi:10.3390/life15030438)
Supplement: Supplementary file 1 [file life-15-00438-s001.zip]

Archive with 1 entries (1 files):
- life-3496128-supplementary.pdf
